# Supplementary material for: The Effects of Locality and Host Plant on the Body Size of Aeolothrips intermedius (Thysanoptera: Aeolothripidae) in the Southwest of Poland
Source: Insects. 2019 Aug 22;10(9):266. doi: 10.3390/insects10090266 (PMC6780419; doi:10.3390/insects10090266)
Supplement: Supplementary file 1 [file insects-10-00266-s001.zip › Supplementary material 2.xlsx]

## Sheet: Arkusz1
Supplementary material 1. Body measurements of Aeolothrips intermedius in different crops and localities (μm)
		Female											Male
		Locality												Locality
		Locality 1		Locality 2		Locality 3		Locality 4		Locality 5				Locality 1		Locality 2		Locality 3		Locality 4		Locality 5
		Mean	SD	Mean	SD	Mean	SD	Mean	SD	Mean	SD			Mean	SD	Mean	SD	Mean	SD	Mean	SD	Mean	SD
	Body lenght	113.918	12.2886	100.1	5.24107	105.906	9.5837	114.822	9.59435	106.005	5.70388		Body lenght	81.014	7.57447	88.2167	3.15631	84.944	5.20479	84.1833	4.63644	79.4714	5.72908
	Wing length	58.068	3.46713	51.9538	1.95125	53.6569	2.3002	54.5276	2.54378	52.2721	2.87156		Wing length	49.912	3.47825	50.5	2.65723	49.1	1.81198	49.1595	1.78941	50.6	2.24574
	Head length	10.786	0.980631	9.66923	0.595832	9.50392	0.816079	9.23966	0.548983	8.98605	0.662456		Head length	9.698	1.18416	8.575	0.536697	8.258	0.499833	8.16905	0.320433	7.35714	0.411733
	Head width	11.666	0.807013	10.9192	0.785376	10.7725	0.734868	10.6483	0.540708	10.3837	0.415148		Head width	10.492	0.864218	9.97917	0.544521	9.476	0.465355	9.35714	0.41032	9.2	0.752773
	Antennae length	24.188	1.44683	23.5	0.911702	23.4647	1.21751	23.0741	1.94129	21.1953	1.58444		Antennae length	22.52	1.30102	21.575	1.17741	21.378	1.06566	20.1048	1.21393	20.4286	1.02423
	Pronotum length	12.028	0.99817	10.7808	0.774607	10.6706	0.838879	10.7862	0.885645	9.94651	0.760122		Pronotum length	10.096	1.09953	9.8125	0.366312	9.294	0.678657	8.85952	0.517527	8.48571	0.511301
		Host plant												Host plant
		Soybean		Pea		Oilseed		Lupin		Plant mixture				Soybean		Pea		Oilseed		Lupin		Plant mixture
		Mean	SD	Mean	SD	Mean	SD	Mean	SD	Mean	SD			Mean	SD	Mean	SD	Mean	SD	Mean	SD	Mean	SD
	Body lenght	108.797	11.193	104.277	11.5293	107.692	8.63425	120.616	5.64379	106.005	5.70388		Body lenght	83.2051	6.62252	87.112	5.3313	82.5125	3.95291	86.4111	4.63768	79.4714	5.72908
	Wing length	55.4822	3.87846	53.3462	2.48036	53.4923	1.83149	55.3688	2.75018	52.2721	2.87156		Wing length	50.0051	2.89952	48.484	1.84406	48.775	1.75951	49.6722	1.74552	50.6	2.24574
	Head length	10.3238	0.925651	8.95	0.652534	8.94615	0.393173	9.47813	0.546387	8.98605	0.662456		Head length	9.14747	1.04923	7.92	0.437798	8.025	0.248911	8.36111	0.308962	7.35714	0.411733
	Head width	11.3634	0.813231	10.3423	0.586633	10.5077	0.36213	10.7625	0.633857	10.3837	0.415148		Head width	10.1485	0.782769	9.328	0.514393	9.34167	0.433305	9.37778	0.388898	9.2	0.752773
	Antennae length	23.8455	1.26574	23.4115	1.39609	21.2769	1.10138	24.5344	1.02031	21.1953	1.58444		Antennae length	21.9616	1.28028	21.54	1.31656	19.9292	1.23622	20.3389	1.1768	20.4286	1.02423
	Pronotum length	11.4584	1.04864	10.3308	0.794868	10.1231	0.379798	11.325	0.810814	9.94651	0.760122		Pronotum length	9.78788	0.90478	9.44	0.880341	8.57083	0.462958	9.24444	0.285373	8.48571	0.511301
		Locatity contrast (soybean)												Locatity contrast (soybean)
		Locality 1		Locality 2		Locality 3								Locality 1		Locality 2		Locality 3
		Mean	SD	Mean	SD	Mean	SD							Mean	SD	Mean	SD	Mean	SD
	Body lenght	113.918	12.2886	100.1	5.24107	107.6	6.85717						Body lenght	81.014	7.57447	88.2167	3.15631	82.776	4.13444
	Wing length	58.068	3.46713	51.9538	1.95125	53.98	2.09782						Wing length	49.912	3.47825	50.5	2.65723	49.716	1.585
	Head length	10.786	0.980631	9.66923	0.595832	10.08	0.51559						Head length	9.698	1.18416	8.575	0.536697	8.596	0.283549
	Head width	11.666	0.807013	10.9192	0.785376	11.22	0.597913						Head width	10.492	0.864218	9.97917	0.544521	9.624	0.36318
	Antennae length	24.188	1.44683	23.5	0.911702	23.52	1.02551						Antennae length	22.52	1.30102	21.575	1.17741	21.216	0.7284
	Pronotum length	12.028	0.99817	10.7808	0.774607	11.024	0.74346						Pronotum length	10.096	1.09953	9.8125	0.366312	9.148	0.347755
		Host contrast (locality 3)												Host contrast (locality 3)
		Soybean		Pea										Soybean		Pea
		Mean	SD	Mean	SD									Mean	SD	Mean	SD
	Body lenght	107.6	6.85717	104.277	11.5293								Body lenght	82.776	4.13444	87.112	5.3313
	Wing length	53.98	2.09782	53.3462	2.48036								Wing length	49.716	1.585	48.484	1.84406
	Head length	10.08	0.51559	8.95	0.652534								Head length	8.596	0.283549	7.92	0.437798
	Head width	11.22	0.597913	10.3423	0.586633								Head width	9.624	0.36318	9.328	0.514393
	Antennae length	23.52	1.02551	23.4115	1.39609								Antennae length	21.216	0.7284	21.54	1.31656
	Pronotum length	11.024	0.74346	10.3308	0.794868								Pronotum length	9.148	0.347755	9.44	0.880341
		Host contrast (locality 4)												Host contrast (locality 4)
		Lupin		Oilseed										Lupin		Oilseed
		Mean	SD	Mean	SD									Mean	SD	Mean	SD
	Body lenght	120.616	5.64379	107.692	8.63425								Body lenght	86.4111	4.63768	82.5125	3.95291
	Wing length	55.3688	2.75018	53.4923	1.83149								Wing length	49.6722	1.74552	48.775	1.75951
	Head length	9.47813	0.546387	8.94615	0.393173								Head length	8.36111	0.308962	8.025	0.248911
	Head width	10.7625	0.633857	10.5077	0.36213								Head width	9.37778	0.388898	9.34167	0.433305
	Antennae length	24.5344	1.02031	21.2769	1.10138								Antennae length	20.3389	1.1768	19.9292	1.23622
	Pronotum length	11.325	0.810814	10.1231	0.379798								Pronotum length	9.24444	0.285373	8.57083	0.462958
